# Supplementary material for: Quantitative Proteomic Analysis of Serum from Pregnant Women Carrying a Fetus with Conotruncal Heart Defect Using Isobaric Tags for Relative and Absolute Quantitation (iTRAQ) Labeling
Source: PLoS One. 2014 Nov 13;9(11):e111645. doi: 10.1371/journal.pone.0111645 (PMC4230941; doi:10.1371/journal.pone.0111645)
Supplement: Table S1 — The information of identification for 105 proteins and relative quantification for 92 proteins present in the three groups obtained by iTRAQ combined with 2D LC/MS/MS. 118, 119, 121 were used to represent CTD group, ACHD group, and normal control, respectively. (XLSX) [file pone.0111645.s002.xlsx]

## Sheet: Sheet1
N	Unused	Total	%Cov	%Cov(50)	%Cov(95)	Accession	Name	Peptides(95%)	118:121	PVal 118:121	EF 118:121	LowerCI 118:121	UpperCI 118:121	119:121	PVal 119:121	EF 119:121	LowerCI 119:121	UpperCI 119:121	Biological Processes	Molecular Function	PANTHER ID
1	88.06	88.06	74.37	33.14	25.57	sp|P0C0L5|CO4B_HUMAN	Complement C4-B OS=Homo sapiens GN=C4B PE=1 SV=1	49	0.356451	0.000537853	1.67494	0.170608	0.597035	0.487529	8.71e-05	1.44544	0.30761	0.704693
1	0	87.4	74.37	32	25.57	sp|P0C0L4|CO4A_HUMAN	Complement C4-A OS=Homo sapiens GN=C4A PE=1 SV=1	49
2	56.07	56.07	77.28	40.28	26.2	sp|P00450|CERU_HUMAN	Ceruloplasmin OS=Homo sapiens GN=CP PE=1 SV=1	27	0.654636	0.0371068	1.28233	0.366438	0.83946	0.862979	0.670416	1.1695	0.704693	1.00925
3	53.95	53.96	58.21	18.4	13.41	sp|P02751|FINC_HUMAN	Fibronectin OS=Homo sapiens GN=FN1 PE=1 SV=3	25	0.92045	0.995821	1.1695	0.717794	1.07647	0.57544	0.00775463	1.34276	0.11695	0.772681
4	42.13	42.13	73.3	42.02	31.94	sp|P00751|CFAB_HUMAN	Complement factor B OS=Homo sapiens GN=CFB PE=1 SV=2	19	0.679204	0.00102959	1.22462	0.474242	0.831764	0.717794	0.0155239	1.19124	0.529663	0.855067
5	41.14	41.2	66.94	21.2	16.98	sp|P08603|CFAH_HUMAN	Complement factor H OS=Homo sapiens GN=CFH PE=1 SV=4	20	1.02802	0.628836	1.0666	0.963829	1.09648	0.981748	0.523632	1.0666	0.92045	1.04713
6	37.02	37.02	79.87	50.22	43.07	sp|P02790|HEMO_HUMAN	Hemopexin OS=Homo sapiens GN=HPX PE=1 SV=2	26	0.937562	0.24518	1.05682	0.887156	0.990832	0.946237	0.43154	1.05682	0.895365	1
7	35.09	35.09	68.48	37.98	37.98	sp|P04217|A1BG_HUMAN	Alpha-1B-glycoprotein OS=Homo sapiens GN=A1BG PE=1 SV=3	26	1	0.922393	1.0666	0.937562	1.0666	0.972747	0.285849	1.0666	0.912011	1.03753
8	34.69	34.74	53.58	6.355	3.616	sp|P04114|APOB_HUMAN	Apolipoprotein B-100 OS=Homo sapiens GN=APOB PE=1 SV=1	14	1.01859	0.908605	1.0666	0.954993	1.08643	1.02802	0.462886	1.05682	0.972747	1.08643
9	34.53	34.53	55.5	25.9	17.76	sp|P19823|ITIH2_HUMAN	Inter-alpha-trypsin inhibitor heavy chain H2 OS=Homo sapiens GN=ITIH2 PE=1 SV=1	20	0.972747	0.724053	1.04713	0.928966	1.01859	0.981748	0.643022	1.04713	0.937562	1.02802
10	30.57	30.59	67.83	11.18	6.915	sp|P01024|CO3_HUMAN	Complement C3 OS=Homo sapiens GN=C3 PE=1 SV=2	21	0.972747	0.756119	1.0666	0.912011	1.03753	0.963829	0.589414	1.05682	0.912011	1.01859
11	28.16	28.16	76.29	36.51	34.6	sp|P02765|FETUA_HUMAN	Alpha-2-HS-glycoprotein OS=Homo sapiens GN=AHSG PE=1 SV=1	27	1.00925	0.968525	1.20226	0.83946	1.22462	0.704693	0.255309	1.25892	0.534564	0.887156
12	27.81	27.84	63.56	23.16	17.78	sp|P19827|ITIH1_HUMAN	Inter-alpha-trypsin inhibitor heavy chain H1 OS=Homo sapiens GN=ITIH1 PE=1 SV=3	21	0.654636	0.0582115	1.40605	0.253513	0.92045	0.642688	0.0265061	1.36773	0.283139	0.879022
13	26	26.02	72.35	21.48	18.02	sp|P00747|PLMN_HUMAN	Plasminogen OS=Homo sapiens GN=PLG PE=1 SV=2	18	0.758578	0.159903	1.36773	0.280543	1.03753	0.737904	0.162477	1.24738	0.322107	0.92045
14	24.44	24.45	63.04	24.53	22.36	sp|P01042|KNG1_HUMAN	Kininogen-1 OS=Homo sapiens GN=KNG1 PE=1 SV=2	14	0.887156	0.28694	1.10662	0.801678	0.981748	0.895365	0.105442	1.11686	0.801678	1
15	20.24	20.5	62.24	21.52	14.98	sp|P02774|VTDB_HUMAN	Vitamin D-binding protein OS=Homo sapiens GN=GC PE=1 SV=1	11	0.954993	0.769179	1.04713	0.912011	1	0.981748	0.462891	1.04713	0.937562	1.02802
16	19.63	19.8	78.49	21.94	11.29	sp|Q14624|ITIH4_HUMAN	Inter-alpha-trypsin inhibitor heavy chain H4 OS=Homo sapiens GN=ITIH4 PE=1 SV=3	7	0.529663	0.0309962	1.48594	0.161436	0.787046	0.60256	0.014268	1.38038	0.296483	0.831764
17	18.59	18.6	51.62	11.81	7.625	sp|P20742|PZP_HUMAN	Pregnancy zone protein OS=Homo sapiens GN=PZP PE=1 SV=3	9	0.288403	0.00210201	1.94089	0.0194089	0.559758	1.30617	0.124854	1.47231	0.887156	2.05116
18	18.4	18.41	91.92	31.31	19.7	sp|P06727|APOA4_HUMAN	Apolipoprotein A-IV OS=Homo sapiens GN=APOA4 PE=1 SV=3	8	0.452898	0.0195219	1.67494	0.092045	0.758578	0.679204	0.0130099	1.31826	0.390841	0.895365
19	17.75	17.83	66.75	13.68	8.824	sp|P06396|GELS_HUMAN	Gelsolin OS=Homo sapiens GN=GSN PE=1 SV=1	7	0.465586	0.000882319	1.61436	0.0717794	0.751623	0.862979	0.316556	1.31826	0.636796	1.13763
20	17.02	17.06	54.3	7.876	5.191	sp|P01031|CO5_HUMAN	Complement C5 OS=Homo sapiens GN=C5 PE=1 SV=4	6	0.963829	0.524924	1.09648	0.879022	1.05682	0.963829	0.421969	1.08643	0.887156	1.04713
21	16.61	16.63	68.33	20.74	13.5	sp|P00734|THRB_HUMAN	Prothrombin OS=Homo sapiens GN=F2 PE=1 SV=2	9	0.946237	0.541911	1.08643	0.870964	1.02802	0.963829	0.855951	1.08643	0.887156	1.04713
22	15.13	15.13	59.66	28.81	22.37	sp|P25311|ZA2G_HUMAN	Zinc-alpha-2-glycoprotein OS=Homo sapiens GN=AZGP1 PE=1 SV=1	7	0.912011	0.677777	1.14815	0.794328	1.04713	0.954993	0.867246	1.21339	0.787046	1.15878
23	15	15.01	63.81	20.29	17.15	sp|P04004|VTNC_HUMAN	Vitronectin OS=Homo sapiens GN=VTN PE=1 SV=1	10	1.39316	0.691252	1.33045	1.04713	2.26987	1.07647	0.806688	1.24738	0.862979	1.44544
24	14.06	16.56	58.62	9.566	6.445	sp|P01023|A2MG_HUMAN	Alpha-2-macroglobulin OS=Homo sapiens GN=A2M PE=1 SV=1	8	0.613762	0.0300021	1.41906	0.145881	0.870964	0.758578	0.520945	1.33045	0.436516	1.00925
25	13.5	13.5	72.17	31.59	16.23	sp|P02749|APOH_HUMAN	Beta-2-glycoprotein 1 OS=Homo sapiens GN=APOH PE=1 SV=3	6	0.717794	0.553352	1.55597	0.283139	1.11686	0.549541	0.263476	1.43219	0.11272	0.787046
26	13.1	13.14	64.27	12.69	10.35	sp|P43652|AFAM_HUMAN	Afamin OS=Homo sapiens GN=AFM PE=1 SV=1	7	2.75423	0.0377737	1.67494	1.64437	38.0189	2.65461	0.043062	1.70608	1.55597	35.3183
27	13.01	13.02	55.05	16.49	14.85	sp|P01019|ANGT_HUMAN	Angiotensinogen OS=Homo sapiens GN=AGT PE=1 SV=1	8	1.03753	0.30037	1.11686	0.928966	1.15878	1.00925	0.758299	1.09648	0.92045	1.10662
28	12.73	12.73	69.74	17.26	17.26	sp|P01011|AACT_HUMAN	Alpha-1-antichymotrypsin OS=Homo sapiens GN=SERPINA3 PE=1 SV=2	7	1.15878	0.81097	1.15878	1	1.38038	0.972747	0.606811	1.15878	0.831764	1.1272
29	12.02	12.02	57.06	18.44	14.99	sp|P02750|A2GL_HUMAN	Leucine-rich alpha-2-glycoprotein OS=Homo sapiens GN=LRG1 PE=1 SV=2	6	0.937562	0.211425	1.11686	0.83946	1.04713	0.963829	0.548836	1.11686	0.862979	1.07647
30	11.64	11.68	52.25	12.1	6.424	sp|P13671|CO6_HUMAN	Complement component C6 OS=Homo sapiens GN=C6 PE=1 SV=3	4	0.895365	0.570415	1.27057	0.704693	1.13763	0.903649	0.560665	1.28233	0.704693	1.15878
31	11.57	11.58	65.62	13.06	10.58	sp|P35858|ALS_HUMAN	Insulin-like growth factor-binding protein complex acid labile chain OS=Homo sapiens GN=IGFALS PE=1 SV=1	6	0.954993	0.960638	1.18032	0.809096	1.1272	0.954993	0.799668	1.21339	0.787046	1.15878
32	11	11.04	52.93	13.03	9.707	sp|P06681|CO2_HUMAN	Complement C2 OS=Homo sapiens GN=C2 PE=1 SV=2	5	0.972747	0.710033	1.13763	0.855067	1.10662	0.990832	0.802739	1.11686	0.887156	1.10662
33	10.41	10.46	50.43	10.46	7.163	sp|P02787|TRFE_HUMAN	Serotransferrin OS=Homo sapiens GN=TF PE=1 SV=2	5	3.90841	0.02277	2.208	1.77011	21.677	11.1686	0.000800886	2.35505	4.74242	55.9758
34	10.03	10.03	58.6	14.35	10.08	sp|P10643|CO7_HUMAN	Complement component C7 OS=Homo sapiens GN=C7 PE=1 SV=2	5	1	0.881395	1.14815	0.870964	1.14815	0.972747	0.816314	1.14815	0.847227	1.11686
35	9.83	9.83	72.64	16.42	16.42	sp|P04278|SHBG_HUMAN	Sex hormone-binding globulin OS=Homo sapiens GN=SHBG PE=1 SV=2	6	0.870964	0.268571	1.13763	0.765597	0.990832	0.990832	0.91244	1.13763	0.870964	1.1272
36	8.91	8.93	64.14	17.15	7.572	sp|P10909|CLUS_HUMAN	Clusterin OS=Homo sapiens GN=CLU PE=1 SV=1	5	1.09648	0.8236	1.24738	0.879022	1.36773	1.1272	0.796306	1.24738	0.903649	1.40605
37	8.78	10.78	54.32	24.94	20.99	sp|P08185|CBG_HUMAN	Corticosteroid-binding globulin OS=Homo sapiens GN=SERPINA6 PE=1 SV=1	5	0.972747	0.857415	1.14815	0.847227	1.11686	0.990832	0.850812	1.14815	0.862979	1.13763
38	8.63	8.63	49.36	11.21	5.957	sp|P00736|C1R_HUMAN	Complement C1r subcomponent OS=Homo sapiens GN=C1R PE=1 SV=2	3	0.698232	0.174693	1.24738	0.559758	0.870964	0.831764	0.399588	1.24738	0.672977	1.03753
39	8.59	8.59	66.35	14.32	8.353	sp|P11464|PSG1_HUMAN	Pregnancy-specific beta-1-glycoprotein 1 OS=Homo sapiens GN=PSG1 PE=2 SV=1	3	1.14815	0.525723	1.58489	0.724436	1.94089	1.8197	0.125887	1.2942	1.40605	2.77971
40	7.89	7.89	69.8	42.57	18.81	sp|P07360|CO8G_HUMAN	Complement component C8 gamma chain OS=Homo sapiens GN=C8G PE=1 SV=3	2	0.77983	0.652774	2.0893	0.37325	1.6293	1.48594	0.491578	2.10863	0.704693	3.10456
41	7.37	7.37	55.51	14.83	10.22	sp|P05546|HEP2_HUMAN	Heparin cofactor 2 OS=Homo sapiens GN=SERPIND1 PE=1 SV=3	3	0.981748	0.98608	1.24738	0.787046	1.22462	1.04713	0.990042	1.25892	0.831764	1.31826
42	7.32	7.34	51.7	9.659	9.659	sp|P02760|AMBP_HUMAN	Protein AMBP OS=Homo sapiens GN=AMBP PE=1 SV=1	4	1.01859	0.825724	2.0893	0.487529	2.12814	1.00925	0.849298	2.0893	0.483059	2.10863
43	7.13	7.31	55.77	5.427	4.042	sp|P02671|FIBA_HUMAN	Fibrinogen alpha chain OS=Homo sapiens GN=FGA PE=1 SV=2	3	0.937562	0.296046	1.09648	0.855067	1.02802	0.972747	0.306882	1.11686	0.870964	1.08643
44	6.82	6.82	70.04	19.1	9.738	sp|P02647|APOA1_HUMAN	Apolipoprotein A-I OS=Homo sapiens GN=APOA1 PE=1 SV=1	2	2.26987	0.253828	1.39316	1.6293	3.13329	2.208	0.270122	1.38038	1.59956	3.0761
45	6.67	6.67	61.19	23.88	13.43	sp|P02753|RET4_HUMAN	Retinol-binding protein 4 OS=Homo sapiens GN=RBP4 PE=1 SV=3	3	1.13763	0.435691	1.18032	0.963829	1.34276	1.00925	0.875483	1.18032	0.855067	1.19124
46	6.51	6.51	86.12	18.78	9.796	sp|P02745|C1QA_HUMAN	Complement C1q subcomponent subunit A OS=Homo sapiens GN=C1QA PE=1 SV=2	4	0.954993	0.965823	1.6293	0.586138	1.55597	1.09648	0.986108	2.33346	0.469894	2.55859
47	6.32	6.32	37.55	3.319	3.319	sp|Q13219|PAPP1_HUMAN	Pappalysin-1 OS=Homo sapiens GN=PAPPA PE=1 SV=3	3	1.09648	0.777991	5.97035	0.183654	6.54636	1.55597	0.371206	2.0893	0.744732	3.25087
48	6.32	6.32	45.2	7.4	7.4	sp|P05155|IC1_HUMAN	Plasma protease C1 inhibitor OS=Homo sapiens GN=SERPING1 PE=1 SV=2	4	0.704693	0.174249	2.18776	0.322107	1.5417	0.787046	0.241548	1.24738	0.630957	0.981748
49	6.27	6.27	65.3	7.543	4.095	sp|P01008|ANT3_HUMAN	Antithrombin-III OS=Homo sapiens GN=SERPINC1 PE=1 SV=1	2	0.895365	0.123704	1.10662	0.809096	0.990832	0.928966	0.457838	1.13763	0.816582	1.05682
50	6.14	6.22	51.57	9.438	1.348	sp|Q06033|ITIH3_HUMAN	Inter-alpha-trypsin inhibitor heavy chain H3 OS=Homo sapiens GN=ITIH3 PE=1 SV=2	1	1.00925	0.972413	2.0893	0.483059	2.10863	1.0666	0.882998	2.0893	0.510505	2.22844
51	6.01	6.02	51.63	9.949	4.46	sp|P05156|CFAI_HUMAN	Complement factor I OS=Homo sapiens GN=CFI PE=1 SV=1	2	1.25892	0.277417	2.10863	0.597035	2.63027	1	0.958659	2.0893	0.47863	2.0893
52	6	6	68	43	43	sp|P02652|APOA2_HUMAN	Apolipoprotein A-II OS=Homo sapiens GN=APOA2 PE=1 SV=1	3	1.18032	0.434741	3.22107	0.366438	3.80189	0.972747	0.758733	2.22844	0.436516	2.1677
53	5.8	5.84	59.03	7.692	4.114	sp|P02748|CO9_HUMAN	Complement component C9 OS=Homo sapiens GN=C9 PE=1 SV=2	2	1.01859	0.385042	1.14815	0.887156	1.18032	1.02802	0.528219	1.14815	0.895365	1.18032
54	5.76	5.76	69.41	11.65	6.832	sp|P04264|K2C1_HUMAN	Keratin, type II cytoskeletal 1 OS=Homo sapiens GN=KRT1 PE=1 SV=5	3	0.765597	0.854774	4.44631	0.172187	3.40408	1.52757	0.423995	4.44631	0.343558	6.72977
55	5.75	5.75	54.31	13.17	2.927	sp|P00748|FA12_HUMAN	Coagulation factor XII OS=Homo sapiens GN=F12 PE=1 SV=2	1	0.972747	0.837984	1.30617	0.744732	1.27057	0.912011	0.524604	1.31826	0.691831	1.20226
56	5.41	5.43	60.77	8.612	4.545	sp|P01009|A1AT_HUMAN	Alpha-1-antitrypsin OS=Homo sapiens GN=SERPINA1 PE=1 SV=3	2	0.77983	0.574004	17.0608	0.0539511	13.3045	4.28548	0.1491	3.87258	1.10662	16.5959
57	5.27	5.83	44.1	9.88	4.819	sp|P05543|THBG_HUMAN	Thyroxine-binding globulin OS=Homo sapiens GN=SERPINA7 PE=1 SV=2	2	1.0666	0.79328	1.25892	0.847227	1.34276	0.912011	0.539772	1.24738	0.731139	1.13763
58	5.22	5.22	58.61	11.24	5.502	sp|P36955|PEDF_HUMAN	Pigment epithelium-derived factor OS=Homo sapiens GN=SERPINF1 PE=1 SV=3	2	1.08643	0.674689	1.25892	0.862979	1.36773	1.00925	0.889402	1.18032	0.855067	1.19124
59	5.12	5.12	60.76	10.07	5.035	sp|Q96PD5|PGRP2_HUMAN	N-acetylmuramoyl-L-alanine amidase OS=Homo sapiens GN=PGLYRP2 PE=1 SV=1	2	0.809096	0.692244	6.08135	0.133045	4.92039	0.666807	0.487979	2.0893	0.319154	1.39316
60	4.88	4.88	69.72	9.464	6.625	sp|P02649|APOE_HUMAN	Apolipoprotein E OS=Homo sapiens GN=APOE PE=1 SV=1	2	1.27057	0.463269	2.208	0.57544	2.80543	1.10662	0.514403	1.24738	0.887156	1.38038
61	4.85	4.89	43.15	5.993	4.966	sp|P07357|CO8A_HUMAN	Complement component C8 alpha chain OS=Homo sapiens GN=C8A PE=1 SV=2	2	0.831764	0.469536	2.0893	0.398107	1.7378	0.972747	0.919479	2.0893	0.465586	2.03236
62	4.84	5	55.49	4.232	2.821	sp|P03952|KLKB1_HUMAN	Plasma kallikrein OS=Homo sapiens GN=KLKB1 PE=1 SV=1	2	0.954993	0.317591	1.18032	0.809096	1.1272	0.946237	0.243237	1.18032	0.801678	1.11686
63	4.82	4.86	51.09	11.14	4.803	sp|P15169|CBPN_HUMAN	Carboxypeptidase N catalytic chain OS=Homo sapiens GN=CPN1 PE=1 SV=1	2	0.903649	0.795508	3.43558	0.263027	3.10456	1.02802	0.907048	5.01187	0.205116	5.15229
64	4.68	4.68	42.63	15.54	9.562	sp|P02746|C1QB_HUMAN	Complement C1q subcomponent subunit B OS=Homo sapiens GN=C1QB PE=1 SV=2	3	1.04713	0.676053	1.38038	0.758578	1.44544	1.0666	0.577814	1.38038	0.772681	1.47231
65	4.49	4.49	68.19	4.952	3.619	sp|P04196|HRG_HUMAN	Histidine-rich glycoprotein OS=Homo sapiens GN=HRG PE=1 SV=1	2	0.879022	0.477719	1.1272	0.787046	0.990832	0.870964	0.57224	1.1272	0.77983	0.981748
66	4.45	4.45	80.94	10.37	8.027	sp|O75636|FCN3_HUMAN	Ficolin-3 OS=Homo sapiens GN=FCN3 PE=1 SV=2	2	1.03753	0.931854	2.0893	0.496592	2.1677	0.887156	0.827526	2.0893	0.42462	1.85353
67	4.24	4.24	64.84	25	10.94	sp|P02775|CXCL7_HUMAN	Platelet basic protein OS=Homo sapiens GN=PPBP PE=1 SV=3	1	0.92045	0.885008	1.30617	0.704693	1.20226	0.887156	0.588722	1.2942	0.685488	1.14815
68	4.04	4.74	43.82	7.718	7.234	sp|P08519|APOA_HUMAN	Apolipoprotein(a) OS=Homo sapiens GN=LPA PE=1 SV=1	3	0.57544	0.399782	2.10863	0.275423	1.21339	0.816582	0.712795	2.10863	0.390841	1.72187
69	4	4.12	50.61	9.394	9.394	sp|Q03591|FHR1_HUMAN	Complement factor H-related protein 1 OS=Homo sapiens GN=CFHR1 PE=1 SV=2	2	0.963829	0.948809	12.2462	0.0787046	11.8032	1.0666	0.873515	8.09096	0.131826	8.62979
69	0.14	2.17	37.04	4.074	4.074	sp|P36980|FHR2_HUMAN	Complement factor H-related protein 2 OS=Homo sapiens GN=CFHR2 PE=1 SV=1	1
70	4	4	62.92	7.705	7.705	sp|P35527|K1C9_HUMAN	Keratin, type I cytoskeletal 9 OS=Homo sapiens GN=KRT9 PE=1 SV=2	2
71	3.96	3.96	53.06	13.88	4.898	sp|P02747|C1QC_HUMAN	Complement C1q subcomponent subunit C OS=Homo sapiens GN=C1QC PE=1 SV=3	2	1.39316	0.151753	1.47231	0.946237	2.93765	1.05682	0.845244	1.69044	0.625173	1.97697
72	3.77	3.77	47.04	7.324	7.324	sp|P27169|PON1_HUMAN	Serum paraoxonase/arylesterase 1 OS=Homo sapiens GN=PON1 PE=1 SV=2	2
73	3.72	3.82	53.36	9.369	3.87	sp|P08697|A2AP_HUMAN	Alpha-2-antiplasmin OS=Homo sapiens GN=SERPINF2 PE=1 SV=3	1	0.744732	0.545248	1.38038	0.539511	1.02802	0.809096	0.698887	1.38038	0.586138	1.11686
74	3.45	3.45	37.19	5.528	2.513	sp|P04003|C4BPA_HUMAN	C4b-binding protein alpha chain OS=Homo sapiens GN=C4BPA PE=1 SV=2	1	1.19124	0.71455	2.0893	0.570164	2.51189	1.2942	0.619215	2.0893	0.619441	2.70396
75	3.43	3.61	80.27	40.14	8.844	sp|P02766|TTHY_HUMAN	Transthyretin OS=Homo sapiens GN=TTR PE=1 SV=1	1
76	3.21	3.22	61.33	3.95	2.287	sp|P18428|LBP_HUMAN	Lipopolysaccharide-binding protein OS=Homo sapiens GN=LBP PE=1 SV=3	1
77	3.05	3.05	50.82	6.792	3.981	sp|P29622|KAIN_HUMAN	Kallistatin OS=Homo sapiens GN=SERPINA4 PE=1 SV=3	1	1	0.889182	1.70608	0.586138	1.70608	0.912011	0.86009	1.38038	0.660694	1.25892
78	3	3	43.82	5.857	2.82	sp|P04070|PROC_HUMAN	Vitamin K-dependent protein C OS=Homo sapiens GN=PROC PE=1 SV=1	1	0.625173	0.486124	2.80543	0.220801	1.75388	1	0.88025	7.51623	0.133045	7.44732
79	2.9	2.9	86.87	34.34	16.16	sp|P02656|APOC3_HUMAN	Apolipoprotein C-III OS=Homo sapiens GN=APOC3 PE=1 SV=1	2	7.87046	0.118829	2.10863	3.7325	16.5959	6.0256	0.136122	2.10863	2.85759	12.7057
80	2.83	2.88	42.97	12.2	7.692	sp|P68133|ACTS_HUMAN	Actin, alpha skeletal muscle OS=Homo sapiens GN=ACTA1 PE=1 SV=1	1	0.887156	0.760504	2.96483	0.299226	2.63027	1.25892	0.5743	2.10863	0.597035	2.65461
80	0	2.83	41.91	12.2	7.692	sp|P68032|ACTC_HUMAN	Actin, alpha cardiac muscle 1 OS=Homo sapiens GN=ACTC1 PE=1 SV=1	1
80	0	2.83	40.05	12.2	7.692	sp|P62736|ACTA_HUMAN	Actin, aortic smooth muscle OS=Homo sapiens GN=ACTA2 PE=1 SV=1	1
80	0	2.83	34.84	12.23	7.713	sp|P63267|ACTH_HUMAN	Actin, gamma-enteric smooth muscle OS=Homo sapiens GN=ACTG2 PE=1 SV=1	1
81	2.8	2.8	45.03	10.99	4.188	sp|Q9UGM5|FETUB_HUMAN	Fetuin-B OS=Homo sapiens GN=FETUB PE=1 SV=2	2	1.00925	0.971354	2.0893	0.483059	2.10863	0.666807	0.497975	2.10863	0.319154	1.40605
82	2.63	2.64	51.07	3.095	1.786	sp|P80108|PHLD_HUMAN	Phosphatidylinositol-glycan-specific phospholipase D OS=Homo sapiens GN=GPLD1 PE=1 SV=3	1
83	2.63	2.63	35.96	4.404	2.936	sp|P22792|CPN2_HUMAN	Carboxypeptidase N subunit 2 OS=Homo sapiens GN=CPN2 PE=1 SV=2	1
84	2.6	2.6	39.38	10.62	7.522	sp|P22352|GPX3_HUMAN	Glutathione peroxidase 3 OS=Homo sapiens GN=GPX3 PE=1 SV=2	1	1.11686	0.788844	1.38038	0.809096	1.5417	1.05682	0.935761	1.38038	0.765597	1.45881
85	2.36	2.36	53.95	4.124	4.124	sp|P17936|IBP3_HUMAN	Insulin-like growth factor-binding protein 3 OS=Homo sapiens GN=IGFBP3 PE=1 SV=2	1	1.21339	0.694871	2.0893	0.580764	2.53513	0.928966	0.90137	2.0893	0.444631	1.94089
86	2.26	4.26	44.18	8.358	8.358	sp|P11465|PSG2_HUMAN	Pregnancy-specific beta-1-glycoprotein 2 OS=Homo sapiens GN=PSG2 PE=2 SV=2	2	0.963829	0.951165	2.0893	0.461318	2.01372	1.1272	0.798488	2.0893	0.539511	2.35505
87	2.22	2.22	36.64	3.783	3.783	sp|Q96IY4|CBPB2_HUMAN	Carboxypeptidase B2 OS=Homo sapiens GN=CPB2 PE=1 SV=1	1	1.2942	0.613971	2.0893	0.619441	2.72898	0.787046	0.663409	2.10863	0.376704	1.65959
88	2.17	2.17	82.21	9.486	9.486	sp|P00746|CFAD_HUMAN	Complement factor D OS=Homo sapiens GN=CFD PE=1 SV=5	1
89	2.12	2.22	23.96	1.917	1.917	sp|P07359|GP1BA_HUMAN	Platelet glycoprotein Ib alpha chain OS=Homo sapiens GN=GP1BA PE=1 SV=1	1	0.981748	0.965097	2.0893	0.469894	2.05116	1.09648	0.839588	2.0893	0.524808	2.29087
90	2.05	2.05	39.9	3.836	3.836	sp|P04220|MUCB_HUMAN	Ig mu heavy chain disease protein OS=Homo sapiens PE=1 SV=1	1	0.559758	0.380613	2.0893	0.265461	1.1695	1.19124	0.71453	2.0893	0.570164	2.51189
90	0.04	2.04	43.36	3.319	3.319	sp|P01871|IGHM_HUMAN	Ig mu chain C region OS=Homo sapiens GN=IGHM PE=1 SV=3	1
91	2.03	2.04	44.64	9.013	4.936	sp|P08709|FA7_HUMAN	Coagulation factor VII OS=Homo sapiens GN=F7 PE=1 SV=1	1	0.765597	0.625235	2.0893	0.363078	1.59956	0.92045	0.877949	2.0893	0.440555	1.92309
92	2.01	2.01	29.71	1.844	1.844	sp|P00742|FA10_HUMAN	Coagulation factor X OS=Homo sapiens GN=F10 PE=1 SV=2	1	0.847227	0.761763	3.04789	0.277971	2.58226	1.35519	0.568236	2.0893	0.648634	2.85759
93	2.01	2.01	53.33	19.05	19.05	sp|P01842|LAC_HUMAN	Ig lambda chain C regions OS=Homo sapiens GN=IGLC1 PE=1 SV=1	1
94	2	2.03	42.08	4.455	4.455	sp|P05452|TETN_HUMAN	Tetranectin OS=Homo sapiens GN=CLEC3B PE=1 SV=2	1	0.981748	0.978862	2.0893	0.469894	2.05116	0.946237	0.92564	2.0893	0.452898	1.97697
95	2	2.02	37.93	4.926	4.926	sp|P00738|HPT_HUMAN	Haptoglobin OS=Homo sapiens GN=HP PE=1 SV=1	1	1.41906	0.523328	2.0893	0.679204	2.99226	1.87068	0.350203	2.0893	0.895365	3.94457
96	2	2	44.33	2.762	2.762	sp|P09871|C1S_HUMAN	Complement C1s subcomponent OS=Homo sapiens GN=C1S PE=1 SV=1	1	0.717794	0.552848	3.76704	0.190546	2.70396	1.04713	0.916683	6.98232	0.149969	7.31139
97	1.96	1.96	63.12	4.536	0	sp|Q96KN2|CNDP1_HUMAN	Beta-Ala-His dipeptidase OS=Homo sapiens GN=CNDP1 PE=1 SV=3	0
98	1.95	1.95	34.51	0.8696	0.37	sp|Q9Y6R7|FCGBP_HUMAN	IgGFc-binding protein OS=Homo sapiens GN=FCGBP PE=1 SV=2	1	1.00925	0.969796	2.0893	0.483059	2.10863	1.44544	0.511442	2.0893	0.691831	3.01995
99	1.79	1.79	37.2	2.289	2.289	sp|P48740|MASP1_HUMAN	Complement-activating component of Ra-reactive factor OS=Homo sapiens GN=MASP1 PE=1 SV=3	1
100	1.58	1.59	46.42	9.761	0	sp|P00740|FA9_HUMAN	Coagulation factor IX OS=Homo sapiens GN=F9 PE=1 SV=2	0	0.731139	0.530779	2.26987	0.322107	1.65959	1.02802	0.967839	3.56451	0.288403	3.66438
101	1.52	1.57	28.3	4.088	4.088	sp|Q92820|GGH_HUMAN	Gamma-glutamyl hydrolase OS=Homo sapiens GN=GGH PE=1 SV=2	1	1.09648	0.841835	2.0893	0.524808	2.29087	1.22462	0.683536	2.0893	0.586138	2.55859
102	1.52	1.53	29.67	1.12	1.12	sp|O75882|ATRN_HUMAN	Attractin OS=Homo sapiens GN=ATRN PE=1 SV=2	1	1.47231	0.0493265	2.0893	0.704693	3.10456	0.972747	0.974222	2.0893	0.465586	2.03236
103	1.52	1.52	57.03	1.473	1.473	sp|O00391|QSOX1_HUMAN	Sulfhydryl oxidase 1 OS=Homo sapiens GN=QSOX1 PE=1 SV=3	1	0.737904	0.586219	2.0893	0.353183	1.5417	0.928966	0.889682	2.0893	0.444631	1.94089
104	1.5	1.58	80.77	16.35	0	sp|P10720|PF4V_HUMAN	Platelet factor 4 variant OS=Homo sapiens GN=PF4V1 PE=1 SV=1	0	1.04713	0.641946	1.14815	0.912011	1.20226	1.08643	0.719182	1.14815	0.946237	1.24738
104	0	1.5	59.41	16.83	0	sp|P02776|PLF4_HUMAN	Platelet factor 4 OS=Homo sapiens GN=PF4 PE=1 SV=2	0
105	1.49	1.49	36.39	5.621	0	sp|P51884|LUM_HUMAN	Lumican OS=Homo sapiens GN=LUM PE=1 SV=2	0	0.937562	0.702488	2.0893	0.448745	1.95885	0.972747	0.906364	2.0893	0.465586	2.03236
